# Supplementary material for: Microarray-based comparative genomic hybridisation of breast cancer patients receiving neoadjuvant chemotherapy
Source: Br J Cancer. 2006 Nov 28;96(2):341–51. doi: 10.1038/sj.bjc.6603483 (PMC2359992; doi:10.1038/sj.bjc.6603483)
Supplement: Supplementary Tables [file 6603483x5.xls]

## Sheet: Supplemental Table 1
Cytoband	Number of cases	%	BAC localization Start-End	Clone
1q21.1	26	59.0909	142391262-142548090	RP11-326G21
1q21.1	26	59.0909	142890039-142890369	RP11-_SEQ_MOVED_386I21
1q21.1	26	59.0909	142927643-143134068	RP11-315I20
1q21.1	26	59.0909	142951680-143139551	RP11-30I17
1q21.1	26	59.0909	142963204-143125089	RP11-105E14
1q21.1	26	59.0909	144267502-144380209	RP11-533N14
1q21.1	26	59.0909	144434473-144501758	RP11-401E10
1q21.1	26	59.0909	144800047-144990987	RP11-301M17
1q21.2	27	61.3636	145892452-146074301	RP11-152C24
1q21.2	27	61.3636	147471646-147627255	RP11-51H6
1q21.2	27	61.3636	147522290-147672875	RP11-95N5
1q21.2	27	61.3636	147780796-147943531	RP11-360J19
1q21.3	27	61.3636	148093425-148238405	RP11-71L20
1q21.3	27	61.3636	148108418-148350122	RP11-1054G11
1q21.3	27	61.3636	148463174-148626563	RP11-98D18
1q21.3	28	63.6364	150501121-150651287	RP11-216N14
1q21.3	28	63.6364	150704923-150880750	RP11-422P24
1q21.3	28	63.6364	150865203-151031558	CTD-2588J5
1q22	28	63.6364	151644223-151850536	CTD-2551H14
1q22	28	63.6364	151657111-151839277	RP11-307C12
1q22	28	63.6364	152086108-152090103	RP11-98F1
1q22	29	65.9091	152892647-152897176	RP11-172I6
1q22	29	65.9091	153162420-153367550	RP11-1055N19
1q23.1	28	63.6364	154291914-154438049	CTD-2555P9
1q23.1	28	63.6364	154602567-154602957	RP11-206M24
1q23.1	28	63.6364	155087075-155248288	RP11-518H3
1q23.1	28	63.6364	155656176-155687992	RP11-393K10
1q23.1	28	63.6364	155878279-156013960	RP11-137M19
1q23.2	28	63.6364	156557891-156696755	RP11-190A12
1q23.2	28	63.6364	157289291-157461214	RP11-97G24
1q23.2	28	63.6364	157634507-157634890	RP11-8D14
1q23.3	28	63.6364	157885411-158056435	RP11-137A12
1q23.3	28	63.6364	158049423-158202545	RP11-107H13
1q23.3	28	63.6364	158226243-158356118	RP11-5K23
1q23.3	29	65.9091	159088706-159227982	RP11-395A02
1q23.3	29	65.9091	159178208-159331140	RP11-260G23
1q23.3	29	65.9091	159688698-159854027	RP11-430G6
1q23.3	29	65.9091	159833215-159971614	RP11-522G14
1q23.3	29	65.9091	160242365-160403490	RP11-124M2
1q23.3	29	65.9091	160910437-161094461	RP11-541J2
1q23.3	29	65.9091	161238304-161408411	RP11-354L19
1q23.3	29	65.9091	161238326-161408415	RP11-355F24
1q23.3	29	65.9091	161968726-162112808	RP11-80D6
1q23.3	29	65.9091	162274054-162349968	RP11-306I1
1q24.1	29	65.9091	162771851-162931154	RP11-193J5
1q24.1	29	65.9091	163831013-163953432	RP11-277B15
1q24.1	29	65.9091	163890988-164066669	RP11-234M3
1q24.1	29	65.9091	164010981-164167152	RP11-118I20
1q24.1	29	65.9091	164335785-164454300	RP11-28D10
1q24.2	29	65.9091	164391010-164567331	RP11-1049M03
1q24.2	29	65.9091	164524458-164697238	RP11-167M6
1q24.2	29	65.9091	164727486-164915573	RP11-249C5
1q24.2	29	65.9091	164986073-164986431	RP11-171H24
1q24.2	28	63.6364	166448615-166449012	RP11-_SEQ_MOVED_1006P21
1q24.2	28	63.6364	166889029-167056094	RP11-184N12
1q24.2	28	63.6364	167475790-167652605	RP11-_SEQ_MOVED_214H6
1q24.3	28	63.6364	168594760-168750701	RP11-277C14
1q24.3	29	65.9091	169298006-169458927	RP11-158J23
1q24.3	29	65.9091	169637333-169805865	RP11-125J13
1q25.1	29	65.9091	170636549-170814834	RP11-465J24
1q25.1	29	65.9091	170685532-170852936	RP11-435A19
1q25.1	29	65.9091	171094200-171274689	RP11-177M16
1q25.1	30	68.1818	171853400-171926066	RP11-137N24
1q25.1	30	68.1818	172254419-172254772	RP11-1055F22
1q25.1	30	68.1818	172762656-172922373	RP11-415M1
1q25.2	30	68.1818	173917833-174098910	RP11-4J2
1q25.2	30	68.1818	174439998-174440376	RP11-163L4
1q25.2	30	68.1818	175804857-175986939	RP11-152A16
1q25.2	30	68.1818	176407506-176580494	RP11-12M5
1q25.3	29	65.9091	177558708-177761275	RP11-46A10
1q25.3	29	65.9091	178287529-178435353	RP11-_SEQ_MOVED_410D23
1q25.3	29	65.9091	178287544-178435353	RP11-_SEQ_MOVED_410E24
1q25.3	29	65.9091	178691296-178848903	RP11-538D16
1q25.3	29	65.9091	179030161-179220081	RP11-196B7
1q25.3	29	65.9091	179439699-179511167	RP11-71D4
1q25.3	29	65.9091	179565158-179721226	RP11-212K9
1q25.3	29	65.9091	180384080-180414420	RP11-293B7
1q25.3	29	65.9091	180676878-180677191	RP11-246C7
1q25.3	29	65.9091	181798828-181959665	RP11-475L8
1q25.3	29	65.9091	181886487-182046974	RP11-118P13
1q25.3	29	65.9091	182448520-182622236	RP11-162L13
1q25.3	29	65.9091	182553255-182553549	RP11-1020G08
1q31.1	29	65.9091	183372625-183375141	RP11-391A08
1q31.1	29	65.9091	183908427-184079066	RP11-108M21
1q31.1	29	65.9091	184717073-184882953	RP11-134C1
1q31.1	29	65.9091	184717095-184882928	RP11-_SEQ_MOVED_165A8
1q31.1	29	65.9091	184877834-184878143	RP11-1049P03
1q31.1	29	65.9091	185871258-185875252	RP11-336D15
1q31.1	29	65.9091	186033943-186196117	RP11-271G3
1q31.1	29	65.9091	186717333-186907496	RP11-445K1
1q31.1	29	65.9091	187357750-187523669	RP11-463J7
1q31.2	29	65.9091	188607241-188784506	RP11-440G22
1q31.2	29	65.9091	188882345-188976520	RP11-142L4
1q31.2	29	65.9091	189820405-189943269	RP11-239J11
1q31.3	28	63.6364	190928320-191083775	RP11-161D1
1q31.3	27	61.3636	191662957-191842739	RP11-435N12
1q31.3	27	61.3636	191846593-192027548	RP11-120A15
1q31.3	27	61.3636	191987583-192156745	RP11-173E24
1q31.3	27	61.3636	192985203-193082884	RP11-552K17
1q31.3	27	61.3636	193382189-193382509	RP11-1045D15
1q31.3	26	59.0909	194119093-194175047	RP11-75C23
1q31.3	26	59.0909	194899108-195045014	RP11-1009D24
1q31.3	26	59.0909	195068869-195217623	RP11-404H1
1q31.3	26	59.0909	195473381-195643961	RP11-_SEQ_MOVED_31B23
1q32.1	26	59.0909	196293642-196378747	RP11-152M20
1q32.1	26	59.0909	196801571-196953120	RP11-249C10
1q32.1	26	59.0909	197013934-197179466	RP11-469A15
1q32.1	26	59.0909	197877387-198042003	RP11-150L7
1q32.1	26	59.0909	198812719-198972162	RP11-246J15
1q32.1	26	59.0909	198883756-199061110	RP11-572A16
1q32.1	26	59.0909	198982247-199164609	RP11-_SEQ_MOVED_488H21
1q32.1	26	59.0909	199232706-199413864	RP11-65I22
1q32.1	26	59.0909	199439615-199641470	RP11-480I12
1q32.1	27	61.3636	200326964-200327254	RP11-70G20
1q32.1	27	61.3636	200857591-200997137	RP11-198B17
1q32.1	27	61.3636	201133618-201134006	RP11-563I16
1q32.1	27	61.3636	201303314-201476223	RP11-148K15
1q32.1	27	61.3636	201459681-201641559	RP11-155F3
1q32.1	27	61.3636	201635643-201794557	RP11-243M13
1q32.1	27	61.3636	201725291-201810288	RP11-536L3
1q32.1	27	61.3636	201807723-201988595	RP11-383G10
1q32.1	27	61.3636	201828409-201828684	RP11-324K4
1q32.1	27	61.3636	201973848-201974122	RP11-390G11
1q32.1	27	61.3636	202189657-202252929	RP11-249H15
1q32.1	27	61.3636	202428508-202603808	RP11-219P13
1q32.1	27	61.3636	202446965-202447335	RP11-1016G15
1q32.1	27	61.3636	203028089-203135779	RP11-534L20
1q32.1	27	61.3636	203327264-203411711	RP11-262N9
1q32.1	27	61.3636	203409711-203602276	RP11-564A8
1q32.1	27	61.3636	203599007-203753431	RP11-145I13
1q32.1	27	61.3636	204133558-204278890	RP11-57I17
1q32.2	27	61.3636	204773022-204952147	RP11-45F21
1q32.2	27	61.3636	204934379-205111126	RP11-59A2
1q32.2	27	61.3636	205660421-205834338	RP11-385M4
1q32.2	27	61.3636	205973642-206135768	RP11-167J2
1q32.2	27	61.3636	206105456-206105835	RP11-1055I10
1q32.2	27	61.3636	206402345-206590859	RP11-104A2
1q32.2	27	61.3636	207724463-207870122	RP11-123O6
1q32.2	27	61.3636	208181379-208226523	RP11-354K1
1q32.2	27	61.3636	208244682-208473801	RP11-1049P17
1q32.2	27	61.3636	208301430-208498907	RP11-216F1
1q32.2	27	61.3636	208471580-208471938	RP11-216F01
1q32.3	27	61.3636	209301196-209458062	RP11-193P21
1q32.3	27	61.3636	209626324-209803014	RP11-286E7
1q32.3	27	61.3636	209801014-209923223	RP11-434B7
1q32.3	27	61.3636	210882448-211051566	RP11-74E6
1q32.3	27	61.3636	210952202-211024389	RP11-402D7
1q32.3	28	63.6364	211461944-211553226	RP11-323K10
1q41	28	63.6364	212007838-212080384	RP11-438G15
1q41	28	63.6364	212033827-212208007	RP11-124A11
1q41	28	63.6364	212474660-212639787	RP11-131M16
1q41	28	63.6364	213531712-213695638	RP11-66M7
1q41	28	63.6364	213537353-213695637	RP11-260A10
1q41	28	63.6364	213682833-213682969	RP11-66M07
1q41	28	63.6364	213693614-213795180	RP11-241C9
1q41	28	63.6364	215588846-215589140	RP11-211K12
1q41	28	63.6364	215800629-215979682	RP11-392O17
1q41	28	63.6364	215864598-216065031	RP11-492K2
1q41	28	63.6364	216872426-216942978	RP11-49G20
1q41	28	63.6364	217020451-217187798	RP11-332J14
1q41	28	63.6364	218522509-218678185	RP11-149C8
1q41	28	63.6364	218544610-218545004	RP11-149C08
1q41	28	63.6364	218943087-219126633	RP11-_SEQ_MOVED_374H21
1q41	28	63.6364	219197024-219367296	RP11-138F22
1q41	28	63.6364	219330046-219330442	RP11-1049B12
1q41	28	63.6364	219658088-219839554	RP11-239E10
1q41	28	63.6364	219765989-219766220	RP11-1022D07
1q41	28	63.6364	219765989-219766220	RP11-1020E19
1q41	28	63.6364	220130541-220311656	RP11-105I12
1q42.11	28	63.6364	221002858-221166604	RP11-100E13
1q42.12	28	63.6364	222361826-222517036	RP11-192M1
1q42.12	28	63.6364	222804649-222962319	RP11-15H13
1q42.12	28	63.6364	223317724-223501887	RP11-_SEQ_MOVED_485H1
1q42.12	28	63.6364	223343604-223540061	RP11-566P1
1q42.12	28	63.6364	223371345-223434251	RP11-375H24
1q42.13	28	63.6364	224323596-224459141	RP11-52F17
1q42.13	28	63.6364	225790329-225888768	CTD-2343D23
1q42.13	28	63.6364	225906986-225907972	RP11-1001P10
1q42.13	28	63.6364	227145019-227145621	RP11-1003L01
1q42.13	28	63.6364	227396732-227397008	RP11-A99J16
1q42.2	28	63.6364	228453987-228620663	RP11-347P15
1q42.2	28	63.6364	228506406-228685981	RP11-336M13
1q42.2	28	63.6364	228573532-228725179	RP11-409F13
1q42.2	28	63.6364	228674477-228861454	RP11-1066A03
1q42.2	28	63.6364	228674508-228861401	RP11-_SEQ_MOVED_1047B13
1q42.2	28	63.6364	228681622-228681821	RP11-1017D14
1q42.2	28	63.6364	228715813-228879179	RP11-317K3
1q42.2	28	63.6364	228798890-228978447	RP11-210E16
1q42.2	28	63.6364	229024562-229162183	RP11-87P4
1q42.2	28	63.6364	229834961-229939527	CTD-2328I7
1q42.2	28	63.6364	229940875-230054295	RP11-528D17
1q42.2	28	63.6364	230852196-230972575	CTD-2281O11
1q42.2	28	63.6364	230927584-230987584	RP11-155C15
1q42.3	28	63.6364	232131193-232211294	RP11-509I1
1q42.3	28	63.6364	232219795-232220091	RP11-1017M17
1q42.3	28	63.6364	233493168-233656168	RP11-268G11
1q43	28	63.6364	234741039-234907691	RP11-42E2
1q43	28	63.6364	234898731-234924032	RP11-433N10
1q43	28	63.6364	235839836-235984328	RP11-130I13
1q43	28	63.6364	235850819-236040328	RP11-359A17
1q43	28	63.6364	236198104-236198354	RP11-1001I09
1q43	28	63.6364	237932252-237932584	RP11-210F08
1q43	28	63.6364	238025750-238183502	RP11-194F13
1q43	28	63.6364	238261760-238405727	RP11-553N16
1q43	28	63.6364	239147584-239315024	RP11-212E22
1q43	28	63.6364	239599385-239754740	RP11-411G13
1q44	27	61.3636	240626378-240626655	RP11-1020F17
1q44	27	61.3636	240626378-240626655	RP11-1015N18
1q44	27	61.3636	240651316-240843077	RP11-516J18
1q44	27	61.3636	240750908-240907229	RP11-13L16
1q44	27	61.3636	241481691-241690801	RP11-399B15
1q44	27	61.3636	241937925-242093938	RP11-141N9
1q44	27	61.3636	243369486-243552957	CTD-2564J3
1q44	27	61.3636	243471732-243539815	RP11-551G24
1q44	27	61.3636	244273234-244440465	RP11-438H8
1q44	27	61.3636	244923184-244984998	CTD-2343C17
1q44	27	61.3636	245027988-245203470	RP11-378I20
5p15.33	14	31.8182	367564-368083	RP11-475B8
5p15.33	14	31.8182	468923-648955	RP11-317B20
5p15.33	14	31.8182	491105-491384	RP11-300J8
5p15.33	14	31.8182	505112-673152	RP11-305P11
5p15.33	14	31.8182	517591-680005	RP11-487N22
5p15.33	14	31.8182	517591-680011	RP11-310P5
5p15.33	14	31.8182	520207-520366	RP11-391K2
5p15.33	14	31.8182	520207-520366	RP11-305O11
5p15.33	14	31.8182	1103598-1103819	RP11-471P21
5p15.33	14	31.8182	1869006-1869126	RP11-443F18
5p15.33	14	31.8182	2692007-2848769	RP11-289J13
5p15.33	14	31.8182	3704193-3704358	RP11-526L19
5p15.33	14	31.8182	3704193-3704358	RP11-567L14
5p15.33	14	31.8182	3704193-3704358	RP11-453M10
5p15.33	14	31.8182	3704193-3704358	RP11-437F24
5p15.32	14	31.8182	4943436-5106745	RP11-534E21
5p15.32	14	31.8182	5033876-5237615	RP11-109H3
5p15.31	14	31.8182	6435652-6593120	RP11-100I15
5p15.31	14	31.8182	6515861-6716320	RP11-572D16
5p15.31	14	31.8182	6545417-6545597	RP11-442F3
5p15.31	14	31.8182	7815263-7983116	RP11-259D10
8q11.21	14	31.8182	48787057-48963182	RP11-327M15
8q11.21	14	31.8182	48984802-49157757	RP11-350J24
8q11.21	14	31.8182	49839398-50008772	RP11-375J20
8q11.21	14	31.8182	49996927-49997086	RP11-389N13
8q11.21	14	31.8182	49996927-49997086	RP11-297G2
8q11.21	14	31.8182	49996927-49997086	RP11-408O17
8q11.21	15	34.0909	51367196-51524260	RP11-254K5
8q11.23	16	36.3636	52746322-52920529	RP11-347M6
8q11.23	16	36.3636	52827469-53019386	RP11-368P4
8q11.23	16	36.3636	52849331-53019341	RP11-427F6
8q11.23	16	36.3636	52939513-53097288	RP11-308L3
8q11.23	16	36.3636	53010292-53010560	RP11-322J20
8q11.23	16	36.3636	53538211-53700183	RP11-468A12
8q11.23	16	36.3636	53591168-53779105	RP11-505J22
8q11.23	16	36.3636	53698223-53698349	RP11-461B21
8q11.23	16	36.3636	54759120-54937381	RP11-441J23
8q11.23	16	36.3636	55187348-55329345	RP11-347N10
8q11.23	16	36.3636	55222636-55223014	RP11-425E12
8q12.1	16	36.3636	56613664-56613803	RP11-569G18
8q12.1	16	36.3636	56945397-57129758	RP11-446E9
8q12.1	16	36.3636	58417870-58528375	CTD-2289B14
8q12.1	16	36.3636	59764067-59860677	CTD-2314K22
8q12.1	16	36.3636	61049318-61250887	RP11-14F4
8q12.3	17	38.6364	62361798-62479102	CTD-2565C14
8q12.3	17	38.6364	62696903-62900526	RP11-348C4
8q12.3	17	38.6364	64106612-64271992	RP11-480E18
8q12.3	17	38.6364	64107207-64107328	RP11-_SEQ_MOVED_414L20
8q12.3	17	38.6364	64136524-64288731	RP11-490N8
8q12.3	17	38.6364	65058386-65227348	RP11-27K19
8q12.3	17	38.6364	65326128-65494411	RP11-67O16
8q13.1	18	40.9091	66388208-66572258	RP11-489M16
8q13.1	18	40.9091	66548028-66720256	RP11-382B23
8q13.1	18	40.9091	66666769-66666889	RP11-358H1
8q13.1	18	40.9091	67215682-67358558	RP11-405P5
8q13.2	18	40.9091	67973508-68120919	RP11-409C17
8q13.2	18	40.9091	68005975-68195499	RP11-_SEQ_MOVED_413P7
8q13.2	19	43.1818	69094539-69270817	RP11-566L6
8q13.3	19	43.1818	70717988-70875301	RP11-352F8
8q13.3	19	43.1818	70734680-70734802	RP11-392G13
8q13.3	19	43.1818	71117895-71313907	RP11-479K21
8q21.11	19	43.1818	72569062-72681213	CTD-2283N22
8q21.11	19	43.1818	73910840-74068983	RP11-482J16
8q21.11	19	43.1818	73980144-74155289	RP11-531A24
8q21.11	19	43.1818	73983789-74166079	RP11-519A1
8q21.11	19	43.1818	74137886-74138301	RP11-538B1
8q21.11	19	43.1818	74306899-74496719	RP11-475F8
8q21.11	19	43.1818	75247524-75456640	RP11-503K13
8q21.13	19	43.1818	76660818-76827945	RP11-11E23
8q21.13	19	43.1818	78022866-78186541	RP11-384N9
8q21.13	19	43.1818	78043568-78212733	RP11-294F1
8q21.13	19	43.1818	78043817-78227594	RP11-375C7
8q21.13	19	43.1818	78057897-78058052	RP11-425G16
8q21.13	21	47.7273	79527811-79718280	RP11-494N8
8q21.13	21	47.7273	79541047-79731838	RP11-498K1
8q21.13	21	47.7273	79555138-79742222	RP11-542I22
8q21.13	21	47.7273	79557072-79735005	RP11-553P17
8q21.13	21	47.7273	79560862-79731796	RP11-549D13
8q21.13	22	50	81638547-81824003	RP11-565E11
8q21.13	22	50	81862897-81863295	RP11-486C6
8q21.13	22	50	82581974-82747320	RP11-571J10
8q21.13	22	50	82693685-82880056	RP11-575N2
8q21.13	22	50	82838094-82838221	RP11-457A18
8q21.13	21	47.7273	84272026-84445835	RP11-258C3
8q21.2	21	47.7273	84462848-84660347	RP11-304E2
8q21.2	22	50	85773755-85893775	CTD-2007N11
8q21.2	22	50	85837226-86028965	RP11-510K1
8q21.2	22	50	85868042-86041398	RP11-546E14
8q21.2	22	50	85996947-85997101	RP11-488O1
8q21.2	22	50	85996947-85997101	RP11-538A4
8q21.2	22	50	86450349-86631393	RP11-317J10
8q21.3	22	50	87584960-87585119	RP11-517I23
8q21.3	23	52.2727	90943420-91126303	RP11-435I11
8q21.3	24	54.5455	92893286-93092880	RP11-302P1
8q21.3	24	54.5455	92998430-93166789	RP11-118O8
8q21.3	24	54.5455	93036394-93036515	RP11-403O15
8q22.1	25	56.8182	94625100-94828023	RP11-483D2
8q22.1	25	56.8182	94815570-94815758	RP11-467C8
8q22.1	25	56.8182	95485932-95650757	RP11-260B11
8q22.1	25	56.8182	97212665-97387904	RP11-_SEQ_MOVED_490O20
8q22.1	25	56.8182	97248160-97429166	RP11-_SEQ_MOVED_537J8
8q22.1	25	56.8182	97287640-97462383	RP11-_SEQ_MOVED_542K4
8q22.1	25	56.8182	97296677-97488759	RP11-550K14
8q22.1	25	56.8182	97538870-97752146	RP11-365G21
8q22.1	25	56.8182	97561124-97728630	RP11-407I8
8q22.1	25	56.8182	97692587-97692726	RP11-380H5
8q22.2	25	56.8182	100832203-101023476	CTD-2593D20
8q22.2	25	56.8182	99851117-99929043	CTD-2320E16
8q22.2	25	56.8182	99851125-99929077	CTD-2316L2
8q22.3	26	59.0909	103599592-103838462	CTD-2550E19
8q22.3	26	59.0909	103761391-103938039	CTD-2284L18
8q22.3	26	59.0909	105094520-105257180	RP11-117J23
8q23.1	27	61.3636	106426230-106567571	RP11-203O16
8q23.1	27	61.3636	107339423-107511101	RP11-_SEQ_MOVED_236H14
8q23.1	27	61.3636	107794302-107948147	RP11-120A11
8q23.1	27	61.3636	108102760-108288406	CTD-2520E17
8q23.1	29	65.9091	110409016-110556875	CTD-2292J13
8q23.2	29	65.9091	110484783-110712108	RP11-357L7
8q23.2	29	65.9091	110612054-110781077	RP11-401D19
8q23.2	29	65.9091	111789064-111838801	CTD-2173H7
8q23.3	29	65.9091	112106310-112271208	RP11-43M8
8q23.3	29	65.9091	113538812-113698042	RP11-92M22
8q23.3	30	68.1818	114959414-115143916	RP11-482D12
8q23.3	31	70.4545	116340557-116499037	RP11-177B24
8q23.3	31	70.4545	116805726-116975903	RP11-1007F10
8q23.3	31	70.4545	117406528-117582301	RP11-_SEQ_MOVED_54F9
8q24.11	30	68.1818	117738423-117897532	RP11-486E21
8q24.11	30	68.1818	117853699-118046978	RP11-307H20
8q24.11	30	68.1818	117873909-118046979	RP11-367C15
8q24.13	30	68.1818	123796636-123977747	RP11-302N12
8q24.13	30	68.1818	123796680-123977751	RP11-302N13
8q24.13	30	68.1818	123828380-124011070	RP11-384N3
8q24.13	30	68.1818	123870109-124039344	RP11-324I17
8q24.13	30	68.1818	124529641-124672532	RP11-50P13
8q24.13	30	68.1818	125880671-126068829	RP11-484C10
8q24.13	30	68.1818	125973088-126155748	RP11-300I14
8q24.21	30	68.1818	127505400-127661892	RP11-475L4
8q24.21	30	68.1818	127567638-127759459	RP11-435M5
8q24.21	30	68.1818	127583059-127746736	RP11-573L1
8q24.21	30	68.1818	127596128-127765728	RP11-480O15
8q24.21	30	68.1818	127606038-127801572	RP11-511E13
8q24.21	30	68.1818	127625134-127801570	RP11-485C3
8q24.21	30	68.1818	127630886-127799377	RP11-503H2
8q24.21	30	68.1818	128043209-128223024	RP11-558H5
8q24.21	30	68.1818	128064539-128282147	RP11-524D19
8q24.21	30	68.1818	128353866-128482190	CTD-2171F13
8q24.21	30	68.1818	130254862-130435399	RP11-480P1
8q24.21	30	68.1818	130296091-130482375	RP11-542E14
8q24.22	30	68.1818	131786203-131966425	RP11-100H12
8q24.22	30	68.1818	133033257-133186407	RP11-89E23
8q24.22	30	68.1818	133061944-133220899	RP11-535E5
8q24.22	30	68.1818	133096838-133292771	RP11-449N15
8q24.22	30	68.1818	133126128-133306821	RP11-448N16
8q24.22	28	63.6364	134706618-134873463	CTD-2309H9
8q24.22	27	61.3636	136115435-136296814	RP11-477P4
8q24.23	26	59.0909	137606922-137783819	RP11-23N14
8q24.23	26	59.0909	138995859-139126336	CTD-2330E01
8q24.23	26	59.0909	139024191-139196256	RP11-108G21
8q24.23	26	59.0909	139181474-139359261	RP11-383L10
8q24.3	26	59.0909	141738353-141883287	CTD-2571I17
8q24.3	26	59.0909	142097125-142306003	RP11-534I23
8q24.3	26	59.0909	142117677-142345372	RP11-502G13
8q24.3	26	59.0909	144572963-144777970	RP11-576M18
8q24.3	26	59.0909	144922188-145012764	RP11-299M14
16p13.3	15	34.0909	915378-1094450	RP11-334D3
16p13.3	15	34.0909	923071-1111069	RP11-358F6
16p13.3	15	34.0909	1353037-1549335	RP11-417B20
16p13.3	15	34.0909	2779521-2779865	RP11-397B22
16p13.3	15	34.0909	2938196-3098410	RP11-341L6
16p13.3	15	34.0909	3227041-3425221	RP11-361I19
16p13.3	15	34.0909	3532266-3702209	RP11-363A1
16p13.3	15	34.0909	3535807-3536019	RP11-429L24
16p13.3	15	34.0909	3538373-3764338	RP11-292B10
16p13.3	15	34.0909	3593274-3759824	RP11-_SEQ_MOVED_499F21
16p13.3	15	34.0909	3908523-4096609	RP11-534J13
16p13.3	15	34.0909	3918191-4104380	RP11-387O21
16p13.3	15	34.0909	5289840-5470594	RP11-303C4
16p13.3	15	34.0909	5298430-5479160	RP11-346B16
16p13.2	15	34.0909	6580448-6750370	RP11-315L9
16p13.2	15	34.0909	6607840-6774494	RP11-376C7
16p13.2	15	34.0909	7627526-7782921	RP11-119B4
16p13.2	15	34.0909	8607631-8777541	RP11-297F12
16p13.2	15	34.0909	8711396-8883765	RP11-291J20
16p13.2	15	34.0909	8711414-8883734	RP11-539P12
16p13.2	15	34.0909	9456564-9634523	RP11-_SEQ_MOVED_467A10
16p13.2	15	34.0909	9634558-9827734	RP11-297M9
16p13.2	15	34.0909	9636177-9824894	RP11-301I3
16p13.2	15	34.0909	9670715-9861207	RP11-347G12
16p13.2	15	34.0909	9864451-9864804	RP11-426G1
16p13.13	15	34.0909	10790638-10981384	RP11-413J11
16p13.13	15	34.0909	10963658-11148710	RP11-572D21
16p13.13	15	34.0909	10974470-11164110	RP11-498H3
16p13.13	15	34.0909	11005506-11186919	RP11-514K4
16p13.13	15	34.0909	11757590-11933694	RP11-394B14
16p13.13	15	34.0909	11758431-11944677	RP11-573B1
16p13.13	15	34.0909	11870716-11870862	RP11-338E23
16p13.13	15	34.0909	12514859-12556369	RP11-552C15
16p13.13	15	34.0909	12519491-12574298	RP11-474I24
16p13.12	15	34.0909	12677443-12846998	CTD-2583P5
16p13.12	15	34.0909	12906057-13071438	RP11-472F16
16p13.12	15	34.0909	13144782-13312727	RP11-383C8
16p13.12	15	34.0909	13465445-13545063	CTD-2312F17
16p13.12	15	34.0909	13656225-13802866	RP11-59K24
16p13.12	15	34.0909	13769471-13925484	RP11-349G18
16p13.12	15	34.0909	13833324-13983103	RP11-99H5
16p13.12	15	34.0909	14003160-14109752	CTD-2173I22
16p13.12	15	34.0909	14052389-14235530	RP11-133F7
16p13.12	15	34.0909	14140801-14311811	RP11-39L24
16p13.12	15	34.0909	14188960-14341283	CTD-2069K18
16p13.12	15	34.0909	14413958-14525852	CTD-2325O9
16p13.12	15	34.0909	14555630-14762308	RP11-259G13
16p13.12	15	34.0909	14585583-14809176	RP11-348O14
16p13.12	15	34.0909	14631545-14759652	RP11-140K3
16p13.11	15	34.0909	14908414-14908813	RP11-_SEQ_MOVED_516F7
16p13.11	15	34.0909	14938871-15113442	RP11-447K24
16p13.11	15	34.0909	14950010-15099431	CTD-2091A11
16p13.11	15	34.0909	15387087-15578277	RP11-47J5
16p13.11	15	34.0909	15519957-15681446	RP11-81L19
16p13.11	15	34.0909	15569589-15781930	RP11-121O8
16p13.11	15	34.0909	15855546-16002428	CTD-2034C15
16p13.11	15	34.0909	15973753-16129479	RP11-8H13
16p13.11	15	34.0909	16039776-16218750	RP11-527I9
16p13.11	15	34.0909	16062905-16063183	RP11-542N2
16p13.11	15	34.0909	16092746-16304591	RP11-517A5
16p13.11	15	34.0909	16129114-16285846	RP11-49G12
16p13.11	15	34.0909	16159307-16304695	CTD-2594N10
16p13.11	15	34.0909	16344158-16344550	CTD-2609D10
16p13.11	15	34.0909	16481603-16650378	RP11-148M17
16p13.11	15	34.0909	16564432-16684003	CTD-2092J13
16p12.3	15	34.0909	16652560-16831289	RP11-213K2
16p12.3	15	34.0909	16854607-17071504	CTD-2545H9
16p12.3	15	34.0909	16981482-17175001	CTD-2576D5
16p12.3	15	34.0909	17074705-17250878	RP11-2M20
16p12.3	15	34.0909	17172564-17373362	RP11-55H3
16p12.3	15	34.0909	17248480-17419081	RP11-381E20
16p12.3	15	34.0909	17314944-17460354	RP11-113P11
16p12.3	15	34.0909	17480607-17645660	RP11-367G17
16p12.3	15	34.0909	17553939-17733667	RP11-347K10
16p12.3	15	34.0909	17616473-17763996	CTD-2065O23
16p12.3	15	34.0909	17747845-17848777	CTD-2237I15
16p12.3	15	34.0909	18132914-18274744	CTD-2058H21
16p12.3	15	34.0909	18586417-18771484	RP11-533D19
16p12.3	15	34.0909	18755214-18871692	CTD-2288F12
16p12.3	15	34.0909	19000662-19000770	RP11-312M13
16p12.3	15	34.0909	19000662-19000770	RP11-381F23
16p12.3	15	34.0909	19000662-19000770	RP11-313O6
16p12.3	15	34.0909	19000662-19000770	RP11-392C12
16p12.3	15	34.0909	19000662-19136123	RP11-306F17
16p12.3	15	34.0909	19137308-19274082	CTD-2324I15
16p12.3	15	34.0909	19290200-19451651	RP11-467J24
16p12.3	15	34.0909	19391010-19589554	RP11-313D3
16p12.3	15	34.0909	19449182-19650289	RP11-383D10
16p12.3	15	34.0909	19591920-19705916	CTD-2227P6
16p12.3	15	34.0909	19901747-20076173	RP11-74B24
16p12.3	15	34.0909	20151269-20320201	RP11-429K17
16p12.3	15	34.0909	20824738-20958575	CTD-2348G11
16p12.3	15	34.0909	21098616-21098728	RP11-480G9
16p12.3	15	34.0909	21098616-21098728	RP11-444F15
16p12.3	15	34.0909	21098616-21098728	RP11-556N11
16p12.3	15	34.0909	21098616-21098728	RP11-555F20
16p12.2	15	34.0909	21580613-21692582	CTD-2171A21
16p12.2	15	34.0909	21980987-22158245	CTD-2565O5
16p12.2	15	34.0909	23442529-23442726	RP11-494C8
16p12.2	16	36.3636	23887454-24044541	RP11-266M6
16p12.2	16	36.3636	24050115-24165380	CTD-2281P23
16p12.2	16	36.3636	24093287-24281424	RP11-450G5
16p12.2	16	36.3636	24137854-24138007	RP11-515K6
16p12.1	16	36.3636	24184889-24372232	RP11-185J7
16p12.1	16	36.3636	25281376-25441674	RP11-259P14
16p12.1	16	36.3636	25660176-25795346	RP11-185O21
16p12.1	16	36.3636	26366610-26527848	RP11-58G15
16p12.1	16	36.3636	26712435-26908716	CTD-2569I11
16p12.1	16	36.3636	26789897-26953752	RP11-62O3
16p12.1	16	36.3636	26975051-27150757	RP11-412L8
16p12.1	16	36.3636	26982777-27184437	RP11-365K19
16p12.1	16	36.3636	26983019-26983327	RP11-365E3
16p12.1	16	36.3636	27008530-27184514	RP11-309I14
16p12.1	16	36.3636	27476555-27659170	RP11-341M14
16p12.1	16	36.3636	27553114-27553256	RP11-380N13
16p12.1	16	36.3636	27553114-27553256	RP11-390C18
16p12.1	16	36.3636	27553114-27553256	RP11-341O14
16p12.1	16	36.3636	28439621-28546614	CTD-2267C15
16p11.2	16	36.3636	28873630-28873841	RP11-360L15
16p11.2	16	36.3636	29550787-29714426	RP11-180O13
16p11.2	16	36.3636	29683643-29869247	RP11-301D18
16p11.2	16	36.3636	32753953-32859513	CTD-2301I5
20q13.11	14	31.8182	42555435-42753430	RP11-388L22
20q13.12	15	34.0909	44493987-44649854	RP11-471P16
20q13.12	15	34.0909	44494056-44649778	RP11-328H20
20q13.12	15	34.0909	44564615-44737820	RP11-396I18
20q13.12	15	34.0909	45157727-45346604	RP11-542O22
20q13.12	15	34.0909	45671795-45863962	RP11-122N8
20q13.12	15	34.0909	45886812-45887125	RP11-6I18
20q13.12	16	36.3636	46898788-47096975	RP11-523P17
20q13.12	16	36.3636	47085661-47085922	RP11-439N24
20q13.13	17	38.6364	47777842-47958110	RP11-444K9
20q13.13	17	38.6364	48789492-48975322	RP11-474E9
20q13.13	17	38.6364	48904116-49076448	RP11-500A2
20q13.13	17	38.6364	48927543-49101464	RP11-450L20
20q13.13	18	40.9091	49008437-49008816	RP11-_SEQ_MOVED_452H14
20q13.13	18	40.9091	49276821-49277131	RP11-_SEQ_MOVED_293G10
20q13.2	18	40.9091	52341315-52497431	RP11-208C6
20q13.2	18	40.9091	53830480-54008503	RP11-349G19
20q13.31	18	40.9091	55340724-55527397	RP11-482L10
20q13.32	18	40.9091	56749457-56923769	CTD-2547G22
20q13.32	18	40.9091	56873225-57014502	CTD-2316P2
20q13.32	18	40.9091	57746312-57934437	RP11-335C6
20q13.32	18	40.9091	57844495-57844588	RP11-494M20
20q13.33	18	40.9091	59995301-60208890	RP11-460D14
20q13.33	18	40.9091	60016538-60143250	RP11-11M20
20q13.33	18	40.9091	62267315-62430362	RP11-266K16

## Sheet: Supplemental Table 2
Cytoband	Number of cases	%	BAC localization Start-End (bp)	Clone
4q31.3	14	31.8182	153014985-153172331	RP11-156J13
4q31.3	14	31.8182	153101313-153187832	RP11-503L23
4q31.3	14	31.8182	153101313-153289579	RP11-503H23
4q31.3	14	31.8182	155589197-155697629	CTD-2343K16
4q31.3	14	31.8182	155655324-155867161	RP11-308I16
4q31.3	14	31.8182	155691226-155878565	RP11-331F13
4q31.3	14	31.8182	155856642-156043138	RP11-314C18
4q31.3	14	31.8182	155864464-155864881	RP11-425N5
4q32.1	14	31.8182	160434411-160582982	RP11-524B5
4q32.1	14	31.8182	160644740-160822462	RP11-527H16
4q32.2	14	31.8182	162494022-162684670	RP11-299O17
4q32.2	15	34.0909	164782032-164889625	CTD-2042L15
4q32.2	15	34.0909	164797448-164956895	RP11-488P8
4q32.2	15	34.0909	164826242-164968556	RP11-493C20
4q32.2	15	34.0909	164949687-164949947	RP11-482J10
4q32.3	15	34.0909	166502193-166655418	RP11-368F5
4q32.3	17	38.6364	169617754-169783326	RP11-512C14
4q32.3	17	38.6364	169652616-169653013	RP11-517K22
4q33	17	38.6364	170864167-171053779	RP11-264F3
4q33	17	38.6364	172096624-172262987	RP11-13N11
4q34.1	17	38.6364	173339829-173469720	CTD-2288J10
4q34.1	16	36.3636	175758470-175934803	RP11-511O14
4q34.2	16	36.3636	177206680-177348800	RP11-76N17
4q34.3	16	36.3636	178416572-178599914	RP11-93G17
4q34.3	16	36.3636	179734697-179735056	CTD-2295C11
4q34.3	16	36.3636	180941625-181094343	RP11-121A16
4q34.3	15	34.0909	182276823-182444202	RP11-23C14
4q34.3	14	31.8182	183625891-183817158	RP11-495K8
4q34.3	14	31.8182	183645598-183813577	RP11-550N8
4q34.3	14	31.8182	183674117-183848746	RP11-501D10
4q34.3	14	31.8182	183724118-183868786	RP11-498D11
4q35.1	14	31.8182	185843778-185996848	RP11-118A15
4q35.1	14	31.8182	186294567-186445829	RP11-386B13
4q35.1	14	31.8182	186311368-186520989	RP11-331E2
4q35.1	14	31.8182	186443338-186443575	RP11-325F5
4q35.1	14	31.8182	186443338-186443575	RP11-408L11
4q35.1	14	31.8182	186443338-186443575	RP11-407O18
4q35.2	14	31.8182	188813082-188817076	RP11-237D3
8p23.3	22	50	287041-496637	RP11-_SEQ_MOVED_523L11
8p23.3	22	50	345059-511086	RP11-412M23
8p23.3	22	50	417985-418442	RP11-378D13
8p23.3	22	50	1790659-1962749	RP11-412I11
8p23.3	22	50	1940623-1940841	RP11-321L10
8p23.3	22	50	2080646-2080768	RP11-355I15
8p23.2	23	52.2727	3293288-3369011	CTD-2054L19
8p23.2	23	52.2727	4554176-4719975	RP11-337D8
8p23.2	23	52.2727	4559870-4724867	RP11-417A24
8p23.2	23	52.2727	4579419-4746417	RP11-389F9
8p23.2	23	52.2727	5733806-5898543	RP11-323I24
8p23.1	22	50	7582067-7764548	RP11-499J9
8p23.1	22	50	9085242-9255595	RP11-455C13
8p23.1	22	50	9097558-9097716	RP11-547F23
8p23.1	22	50	10323539-10323712	RP11-356F24
8p23.1	22	50	11570974-11739996	RP11-297K5
8p23.1	22	50	11681975-11682215	RP11-365M15
8p23.1	22	50	11681975-11682215	RP11-395N1
8p23.1	22	50	11681975-11682215	RP11-293K16
8p23.1	22	50	11681975-11682215	RP11-293J10
8p23.1	22	50	11681975-11682215	RP11-297O5
8p22	22	50	12815052-13013188	RP11-507P14
8p22	22	50	12836406-13009507	RP11-550F11
8p22	22	50	14256731-14390656	CTD-2574L16
8p22	22	50	15447854-15628037	RP11-109F9
8p22	22	50	15546826-15734103	RP11-547A16
8p22	22	50	17472803-17650728	RP11-343L2
8p22	22	50	17511785-17685810	RP11-326L2
8p22	22	50	17573753-17573920	RP11-426I23
8p22	22	50	17573753-17573920	RP11-339J23
8p22	22	50	17573753-17573920	RP11-333L7
8p22	22	50	17798346-17980335	RP11-398K21
8p22	22	50	17947687-18112552	RP11-392P23
8p21.3	22	50	19740259-19927553	RP11-402K21
8p21.3	22	50	20005292-20179287	RP11-353K12
8p21.3	22	50	20149200-20149372	RP11-399K16
8p21.3	22	50	20149200-20149372	RP11-413E9
8p21.3	22	50	21840800-22021345	RP11-507M15
8p21.3	22	50	22008082-22008273	RP11-515L12
8p21.3	22	50	22008082-22008273	RP11-520H24
8p21.3	22	50	22430856-22595680	RP11-514H7
8p21.3	22	50	22592520-22592687	RP11-350I14
8p21.2	22	50	22852553-23040322	RP11-487I2
8p21.2	22	50	23028068-23214462	RP11-316G10
8p21.2	22	50	23344880-23521973	RP11-304K15
8p21.2	22	50	24719567-24865917	RP11-546G1
8p21.2	22	50	24719609-24912073	RP11-531G21
8p21.2	22	50	24750181-24963636	RP11-543H14
8p21.2	22	50	26308056-26419921	CTD-2303G13
8p21.1	22	50	27503832-27688934	RP11-501B1
8p21.1	22	50	27590589-27775299	RP11-545K24
8p21.1	22	50	27646850-27647037	RP11-515L23
8p21.1	22	50	27646850-27647037	RP11-502E7
8p21.1	22	50	27646850-27647037	RP11-491A6
8p21.1	22	50	28280539-28391780	CTD-2013L7
8p21.1	22	50	28443475-28630683	RP11-404O22
8p21.1	22	50	28443478-28630651	RP11-380C6
8p21.1	22	50	28449836-28618824	RP11-573F15
8p21.1	22	50	28486870-28486997	RP11-487C16
8p21.1	22	50	28486870-28486997	RP11-452E21
8p21.1	22	50	28486870-28486997	RP11-441H5
8p21.1	22	50	28486870-28486997	RP11-536D8
8p21.1	22	50	28486870-28486997	RP11-515N8
8p21.1	22	50	28486870-28486997	RP11-573D2
8p12	22	50	29112691-29293167	RP11-363A9
8p12	22	50	29174621-29174721	RP11-355M10
8p12	22	50	30636680-30809079	RP11-563A20
8p12	22	50	30654540-30816342	RP11-465K4
8p12	22	50	30709603-30887444	RP11-440D14
8p12	22	50	30716275-30916099	RP11-486I6
8p12	22	50	30994322-31147968	RP11-161A9
8p12	14	31.8182	33439377-33593892	RP11-143O7
8p12	14	31.8182	33533712-33710705	RP11-539P2
9p24.3	16	36.3636	117641-296393	RP11-426K24
9p24.3	16	36.3636	227902-402410	RP11-454I13
9p24.3	16	36.3636	236835-427748	RP11-393D13
9p24.3	16	36.3636	442109-615154	RP11-453I1
9p24.3	16	36.3636	601034-789416	RP11-342N10
9p24.3	16	36.3636	674636-674842	RP11-318K10
9p24.3	16	36.3636	1959548-2051649	CTD-2306B18
9p24.2	16	36.3636	4237248-4437043	RP11-531G8
9p24.2	16	36.3636	4248466-4437096	RP11-497H21
9p24.1	16	36.3636	4979012-5111579	RP11-42A14
9p24.1	16	36.3636	5805548-5965776	RP11-92F21
9p24.1	16	36.3636	7740073-7909140	RP11-422I10
9p24.1	16	36.3636	7769157-7953664	RP11-353J5
9p24.1	16	36.3636	8199765-8351969	RP11-323F8
9p24.1	16	36.3636	8228456-8411011	RP11-290M6
9p24.1	16	36.3636	8242694-8411017	RP11-376O21
9p24.1	16	36.3636	8305182-8305300	RP11-361P16
9p24.1	16	36.3636	8305182-8305300	RP11-381J9
9p24.1	16	36.3636	8305182-8305300	RP11-323J8
9p23	16	36.3636	10288475-10462718	RP11-333M12
9p23	16	36.3636	10343996-10554994	RP11-366F1
9p23	16	36.3636	13258583-13419606	CTD-2545F3
9p22.3	16	36.3636	14666047-14849370	RP11-308O9
9p22.3	16	36.3636	14765151-14944094	RP11-557G11
9p22.3	16	36.3636	14834970-14835093	RP11-464M17
9p22.3	16	36.3636	14834970-14835093	RP11-447F14
9p22.3	16	36.3636	14842708-14907962	RP11-476C9
9p22.3	16	36.3636	15119051-15281959	RP11-371N7
9p22.2	16	36.3636	16446936-16595777	RP11-23H12
9p22.2	16	36.3636	17996330-18100036	CTD-2308N11
9p22.2	16	36.3636	18017602-18178360	RP11-297A17
9p22.1	16	36.3636	19030034-19208292	RP11-322J7
9p21.3	15	34.0909	21857847-21977554	CTD-2336K10
9p21.3	15	34.0909	23032922-23231974	RP11-469A13
9p21.3	15	34.0909	23065788-23234437	RP11-510J5
9p21.3	15	34.0909	23152886-23352705	RP11-513H20
9p21.3	15	34.0909	23169611-23169819	RP11-499B7
9p21.3	14	31.8182	24589550-24698636	CTD-2314F8
9p21.2	14	31.8182	25946081-26092441	RP11-282P9
9p21.2	14	31.8182	27342516-27492813	RP11-81B19
9p21.2	14	31.8182	27430292-27597536	RP11-491J7
9p21.2	14	31.8182	27803943-27985275	RP11-477N11
9p21.2	14	31.8182	27938628-27938812	RP11-426M4
9p21.1	14	31.8182	29152369-29327912	RP11-183J15
9p21.1	14	31.8182	30339268-30465197	CTD-2015L10
9p21.1	14	31.8182	30469944-30641830	RP11-492E22
9p21.1	14	31.8182	30548838-30548970	RP11-559M15
9p21.1	14	31.8182	30548838-30548970	RP11-483A7
9p12	14	31.8182	40359015-40502015	RP11-110L23
9p11.2	14	31.8182	43490248-43711840	RP11-371J15
9p11.2	14	31.8182	43805411-43987058	RP11-160N1
9p11.1	14	31.8182	44469321-44600837	CTD-2012C22
9p11.1	14	31.8182	44716961-44717336	RP11-_SEQ_MOVED_429G2
11q22.3	14	31.8182	109800874-109988439	CTD-2555A10
11q23.1	14	31.8182	110335634-110483727	CTD-2585P12
11q23.1	14	31.8182	110561808-110721570	RP11-48E24
11q23.1	14	31.8182	110643686-110802595	RP11-52J16
11q23.1	14	31.8182	111015290-111247373	CTD-2655I18
11q23.1	14	31.8182	111239354-111400572	RP11-485J19
11q23.1	14	31.8182	111355367-111515797	RP11-479I23
11q23.1	14	31.8182	111369006-111528989	RP11-450H22
11q23.1	14	31.8182	112592002-112776405	RP11-79I17
11q23.2	14	31.8182	112866987-112982139	CTD-2281L19
11q23.2	14	31.8182	113189509-113358301	CTD-2023G15
11q23.2	14	31.8182	113740426-113878628	RP11-212D19
11q23.2	14	31.8182	114171764-114345972	RP11-62J17
11q23.2	14	31.8182	114353241-114496676	RP11-12N4
11q23.3	14	31.8182	114604361-114785662	CTD-2284P12
11q23.3	14	31.8182	114820118-114986617	RP11-521L22
11q23.3	14	31.8182	114926771-115091076	RP11-90P6
11q23.3	14	31.8182	115174881-115337529	RP11-188O8
11q23.3	14	31.8182	115440119-115609209	RP11-15H8
11q23.3	14	31.8182	116372963-116533650	RP11-107M23
11q23.3	14	31.8182	116553794-116713904	RP11-412I15
11q23.3	14	31.8182	116875166-117048361	RP11-21J5
11q23.3	14	31.8182	116956269-117114518	RP11-_SEQ_MOVED_1054B09
11q23.3	14	31.8182	117326604-117524893	RP11-484N10
11q23.3	14	31.8182	117473422-117628491	RP11-278O8
11q23.3	14	31.8182	117628559-117789259	RP11-30E1
11q23.3	14	31.8182	117630698-117630838	RP11-300L7
11q23.3	14	31.8182	117791601-117876708	CTD-2344N3
11q23.3	14	31.8182	117980775-118064405	CTD-2164I13
11q23.3	14	31.8182	118259960-118453635	RP11-564O23
11q23.3	14	31.8182	118399293-118399592	RP11-576B19
11q23.3	14	31.8182	118473157-118655504	RP11-535O16
11q23.3	14	31.8182	118603789-118758082	RP11-150H9
11q23.3	14	31.8182	119454220-119672812	RP11-516M24
11q23.3	14	31.8182	119464243-119643563	RP11-523F18
11q23.3	14	31.8182	119696041-119884336	CTD-2544P12
11q23.3	14	31.8182	120298401-120471604	RP11-407L8
11q23.3	14	31.8182	120452904-120595122	RP11-524C8
11q23.3	14	31.8182	120466085-120466211	RP11-498C24
11q23.3	14	31.8182	120906957-121086219	RP11-349K14
11q23.3	14	31.8182	121007514-121007655	RP11-431K5
11q23.3	14	31.8182	121007514-121007655	RP11-331I15
11q23.3	14	31.8182	121007514-121007655	RP11-353E21
11q24.1	14	31.8182	121494831-121671376	RP11-391J8
11q24.1	14	31.8182	121590735-121591044	RP11-330P6
11q24.1	14	31.8182	122784704-122943561	RP11-398M20
11q24.1	14	31.8182	122807999-122953485	RP11-303F12
11q24.2	14	31.8182	124256372-124256571	RP11-496G7
11q24.2	14	31.8182	124256372-124256571	RP11-527N6
11q24.2	14	31.8182	124958679-124958769	RP11-487D10
11q24.2	14	31.8182	124958679-124958769	RP11-512A24
11q24.2	14	31.8182	125471782-125643574	RP11-293I5
11q24.2	14	31.8182	125638468-125638677	RP11-409J7
11q24.2	14	31.8182	125638468-125638677	RP11-328I6
11q24.2	14	31.8182	125717221-125717377	RP11-377D10
11q24.2	14	31.8182	126864201-126971485	CTD-2060J22
11q24.3	14	31.8182	128005904-128177925	RP11-47F9
11q24.3	14	31.8182	129123443-129234105	CTD-2305P6
11q25	14	31.8182	130285152-130285408	RP11-310N14
11q25	14	31.8182	131565893-131719906	RP11-330P23
11q25	14	31.8182	131650611-131836930	RP11-530M7
11q25	14	31.8182	131715415-131879478	RP11-560A5
11q25	14	31.8182	132480319-132671967	RP11-388C24
11q25	14	31.8182	133566137-133724906	RP11-335F20
11q25	14	31.8182	133615565-133797792	RP11-358P14
11q25	14	31.8182	133719117-133894954	RP11-298F20
11q25	14	31.8182	133739720-133900330	RP11-367J12
11q25	14	31.8182	133753868-133754285	RP11-295M23
13q12.11	15	34.0909	18327737-18328030	RP11-417J8
13q12.11	15	34.0909	18740026-18945702	RP11-_SEQ_MOVED_304L17
13q12.11	15	34.0909	19137237-19306540	RP11-523H24
13q12.11	15	34.0909	19549856-19656610	CTD-2343M14
13q12.11	15	34.0909	20004728-20224762	RP11-408K5
13q12.11	15	34.0909	20122889-20315942	RP11-311K23
13q12.11	15	34.0909	20221536-20400654	RP11-351F24
13q12.11	15	34.0909	20221725-20380875	RP11-397H10
13q12.11	15	34.0909	20221725-20394315	RP11-539J14
13q12.11	15	34.0909	20581965-20764097	RP11-385M5
13q12.11	15	34.0909	20620096-20620634	RP11-430L20
13q12.11	15	34.0909	20765630-20975200	RP11-548K2
13q12.11	15	34.0909	20781179-20826976	RP11-463M3
13q12.11	15	34.0909	20810357-20994687	RP11-455B11
13q12.11	15	34.0909	20997842-20998240	RP11-436L5
13q12.12	15	34.0909	21016803-21196744	RP11-532C20
13q12.12	15	34.0909	23085488-23262907	RP11-355O23
13q12.12	15	34.0909	23132241-23321478	RP11-315F10
13q12.12	15	34.0909	23147785-23147920	RP11-294L3
13q12.12	15	34.0909	23147785-23147920	RP11-345D2
13q12.13	15	34.0909	23752625-23920307	RP11-422D12
13q12.13	15	34.0909	23756421-23920317	RP11-521E7
13q12.13	15	34.0909	23850473-24059159	RP11-297G1
13q12.13	15	34.0909	23903574-23903683	RP11-319F10
13q12.13	15	34.0909	23903574-23903683	RP11-514B1
13q12.13	15	34.0909	24434485-24608141	RP11-455G7
13q12.13	15	34.0909	24475709-24503797	RP11-458I4
13q12.13	15	34.0909	24633824-24634162	RP11-464G24
13q12.13	15	34.0909	24633824-24634162	RP11-540I1
13q12.13	15	34.0909	24633824-24634162	RP11-509C8
13q12.13	15	34.0909	24633824-24634162	RP11-540D15
13q12.13	15	34.0909	24633824-24634162	RP11-447C8
13q12.13	15	34.0909	24633824-24634162	RP11-537P9
13q12.13	15	34.0909	24633824-24634162	RP11-462I14
13q12.13	15	34.0909	25497090-25497172	RP11-401J7
13q12.2	15	34.0909	25490664-25669753	RP11-343K17
13q12.2	15	34.0909	25494361-25545046	RP11-398O19
13q12.2	15	34.0909	25660219-25849660	CTD-2611O13
13q12.3	15	34.0909	26764584-26961472	RP11-336H17
13q12.3	15	34.0909	26845662-27064997	RP11-340K14
13q12.3	15	34.0909	26869615-27037055	RP11-387I6
13q12.3	15	34.0909	26877363-27056248	RP11-440J23
13q12.3	15	34.0909	26907088-26907823	RP11-565M2
13q12.3	15	34.0909	26907088-26907823	RP11-556B11
13q12.3	15	34.0909	26907088-26907823	RP11-512K14
13q12.3	15	34.0909	27284137-27489350	CTD-2576N11
13q12.3	15	34.0909	27732099-27887902	RP11-572I2
13q12.3	15	34.0909	27767120-27767451	RP11-550D13
13q12.3	15	34.0909	28928889-29100383	RP11-470H10
13q12.3	15	34.0909	29317338-29510149	RP11-1005H13
13q13.1	15	34.0909	30571089-30684939	RP11-173P16
13q13.1	15	34.0909	30626451-30810233	RP11-478K20
13q13.1	15	34.0909	30663826-30849965	RP11-473H7
13q13.1	15	34.0909	30699592-30888059	RP11-456L7
13q13.1	15	34.0909	30803358-30803465	RP11-555K3
13q13.1	15	34.0909	31610838-31777748	RP11-396K2
13q13.1	15	34.0909	31659345-31825507	RP11-333C1
13q13.1	15	34.0909	31749882-31750012	RP11-318E7
13q13.1	15	34.0909	31749882-31750012	RP11-369P9
13q13.1	15	34.0909	31749882-31750012	RP11-425M23
13q13.2	15	34.0909	31928681-32080120	RP11-406J5
13q13.2	15	34.0909	32574537-32771793	RP11-530H14
13q13.3	15	34.0909	34049799-34170258	CTD-2289L20
13q13.3	15	34.0909	35251851-35411419	RP11-365M7
13q13.3	15	34.0909	35422772-35606692	RP11-347B13
13q13.3	15	34.0909	35632922-35793182	RP11-419N5
13q13.3	15	34.0909	36221813-36393932	RP11-354L15
13q13.3	16	36.3636	37696419-37800913	CTD-2363O7
13q14.11	16	36.3636	40070543-40228712	RP11-139A12
13q14.11	16	36.3636	40468332-40645040	RP11-403C7
13q14.13	16	36.3636	44458465-44644856	RP11-469C22
13q14.13	16	36.3636	44504247-44504379	RP11-454J1
13q14.13	16	36.3636	44625801-44793449	RP11-499I11
13q14.2	16	36.3636	45425453-45608375	RP11-484B12
13q14.2	16	36.3636	45525333-45525514	RP11-459O5
13q14.2	16	36.3636	45555245-45715005	RP11-445I13
13q14.2	16	36.3636	46104563-46271278	RP11-420O10
13q14.2	16	36.3636	46133273-46332733	RP11-309N3
13q14.2	16	36.3636	47837217-47990591	RP11-102I4
13q14.3	16	36.3636	49478678-49633565	RP11-34F20
13q14.3	16	36.3636	52183618-52356910	RP11-431O22
13q21.1	15	34.0909	53427644-53593959	RP11-114G17
13q21.1	14	31.8182	55804623-55905155	CTD-2336N1
13q21.1	14	31.8182	56916810-57071091	RP11-14O16
13q21.1	14	31.8182	56981033-57143048	RP11-493O13
13q33.3	14	31.8182	107644331-107794477	RP11-151E3
13q34	14	31.8182	109110608-109253917	RP11-496P7
13q34	14	31.8182	109204191-109204504	RP11-515O16
13q34	14	31.8182	110098431-110284177	RP11-133F18
13q34	14	31.8182	110343950-110514591	RP11-520D2
13q34	14	31.8182	110344533-110344670	RP11-500O18
13q34	14	31.8182	110344533-110344670	RP11-492O10
13q34	14	31.8182	112314627-112495131	RP11-375A8
13q34	14	31.8182	113166603-113339497	RP11-351J19
13q34	14	31.8182	113764668-113936836	RP11-330H4
13q34	14	31.8182	113805413-113967068	RP11-184L16
13q34	14	31.8182	113930806-114103243	RP11-569D9
13q34	14	31.8182	113930819-114103222	RP11-_SEQ_MOVED_304G20
13q34	14	31.8182	113958232-114117460	RP11-450H16
16q11.2	16	36.3636	45748080-45869287	CTD-2017L13
16q11.2	16	36.3636	45874366-46027419	RP11-474B12
16q11.2	16	36.3636	45944817-46121942	RP11-510C21
16q11.2	16	36.3636	46204430-46382639	RP11-570K3
16q12.1	16	36.3636	46996179-47168952	RP11-303G21
16q12.1	16	36.3636	47009465-47172926	RP11-428C9
16q12.1	17	38.6364	47111214-47280217	RP11-304J1
16q12.1	18	40.9091	47804067-47964880	RP11-462M23
16q12.1	18	40.9091	47812559-48013750	RP11-552H4
16q12.1	18	40.9091	47830865-48023138	RP11-491F9
16q12.1	18	40.9091	48813759-49004471	RP11-419B13
16q12.1	18	40.9091	48832861-49022389	RP11-321D3
16q12.1	18	40.9091	48842302-49039053	RP11-380E14
16q12.1	18	40.9091	49359648-49507644	CTD-2014B12
16q12.1	18	40.9091	51110034-51315392	RP11-359I16
16q12.1	18	40.9091	51142805-51322356	RP11-297L17
16q12.1	18	40.9091	52082510-52082643	RP11-566E2
16q12.2	18	40.9091	53404664-53615417	RP11-_SEQ_MOVED_454B14
16q12.2	18	40.9091	53404676-53593115	RP11-497D8
16q12.2	18	40.9091	53404676-53615417	RP11-549P1
16q12.2	18	40.9091	53477922-53664778	RP11-549M19
16q12.2	18	40.9091	53977590-53977989	RP11-59H14
16q12.2	18	40.9091	55839013-56011213	RP11-481F21
16q12.2	18	40.9091	55894972-56091574	RP11-502P10
16q12.2	18	40.9091	56002574-56156731	RP11-406F21
16q13	18	40.9091	57398849-57560835	RP11-262G6
16q21	18	40.9091	58735222-58917123	RP11-367J8
16q21	18	40.9091	60003991-60157025	RP11-53O1
16q21	18	40.9091	60071122-60255075	RP11-564P12
16q21	18	40.9091	60132778-60332778	RP11-468F3
16q21	18	40.9091	60537862-60731379	RP11-363M24
16q21	18	40.9091	62304413-62304741	RP11-536D14
16q21	18	40.9091	62441766-62635023	RP11-492O11
16q21	18	40.9091	62441768-62442117	RP11-492O13
16q22.1	18	40.9091	65020253-65210012	RP11-454D16
16q22.1	18	40.9091	65109547-65294790	RP11-469L12
16q22.1	18	40.9091	65133328-65305681	RP11-479O24
16q22.1	18	40.9091	65133353-65305679	RP11-479I24
16q22.1	18	40.9091	65142875-65333436	RP11-564J18
16q22.1	18	40.9091	66146458-66300290	RP11-151M19
16q22.1	19	43.1818	66245647-66445779	RP11-553M22
16q22.1	19	43.1818	66272771-66465021	RP11-495A4
16q22.1	19	43.1818	67078510-67253120	RP11-486C2
16q22.1	19	43.1818	67086140-67228081	RP11-462K4
16q22.1	19	43.1818	67520475-67520643	CTD-2635F14
16q22.1	19	43.1818	68513219-68513590	RP11-362M13
16q22.1	19	43.1818	69398979-69420160	RP11-520B6
16q22.1	19	43.1818	70163315-70323330	RP11-46B12
16q22.2	20	45.4545	71288486-71439069	RP11-354G7
16q22.2	20	45.4545	71324547-71533780	RP11-569L1
16q22.2	20	45.4545	71388474-71388672	RP11-564F10
16q22.2	20	45.4545	72468095-72468450	RP11-12P13
16q22.3	20	45.4545	73725718-73906909	RP11-352J17
16q23.1	20	45.4545	75071257-75169194	CTD-2310B14
16q23.1	21	47.7273	76290611-76478524	RP11-495H21
16q23.1	21	47.7273	76294918-76448492	RP11-561N23
16q23.1	21	47.7273	76345799-76548584	RP11-554K14
16q23.1	21	47.7273	76600475-76784644	RP11-_SEQ_MOVED_515N15
16q23.1	22	50	78105056-78105242	RP11-206B18
16q23.1	23	52.2727	79365835-79486227	CTD-2173F9
16q23.2	23	52.2727	80610508-80792147	RP11-488H5
16q23.2	23	52.2727	80639514-80815841	RP11-525L24
16q23.2	23	52.2727	80791750-80792144	RP11-510J16
16q23.2	23	52.2727	80791768-80792145	RP11-_SEQ_MOVED_333A1
16q23.2	23	52.2727	81652501-81846254	RP11-339I3
16q23.3	23	52.2727	82509040-82712774	RP11-504I16
16q23.3	23	52.2727	82509494-82699723	RP11-457K7
16q23.3	23	52.2727	83549741-83749352	RP11-442O1
16q23.3	23	52.2727	83556576-83730483	RP11-528G3
16q23.3	23	52.2727	83617514-83780788	RP11-521D7
16q23.3	23	52.2727	83737265-83737602	RP11-519B23
16q24.1	23	52.2727	84208868-84398278	RP11-309G16
16q24.1	23	52.2727	84219384-84219631	RP11-314K3
16q24.1	23	52.2727	84219419-84398265	RP11-417H7
16q24.1	23	52.2727	84474115-84474412	RP11-542M13
16q24.1	23	52.2727	84512376-84607815	RP11-443M9
16q24.1	23	52.2727	84539696-84540075	RP11-478M13
16q24.1	23	52.2727	86410345-86589040	RP11-555O9
16q24.1	23	52.2727	86499781-86685200	RP11-447O1
16q24.2	23	52.2727	88466875-88467120	RP11-566K11
16q24.3	23	52.2727	88432560-88624955	RP11-372E5
17p13.3	22	50	1146210-1299309	RP11-294J5
17p13.3	22	50	1335633-1530629	RP11-433M14
17p13.3	22	50	1345741-1346142	RP11-334E10
17p13.3	22	50	1844255-2020809	RP11-431C14
17p13.3	22	50	1844279-2023227	RP11-417P3
17p13.3	22	50	1881251-2077157	RP11-357O7
17p13.3	22	50	1891530-2089841	RP11-297M11
17p13.3	22	50	2026966-2250500	RP11-380H7
17p13.2	22	50	3550814-3735916	RP11-545O6
17p13.2	22	50	3788911-3970902	RP11-498E9
17p13.2	22	50	3927499-3927713	RP11-459C13
17p13.2	21	47.7273	4728791-4904795	RP11-305G1
17p13.2	21	47.7273	5093177-5301854	RP11-457I18
17p13.1	22	50	7436453-7603767	RP11-89D11
17p13.1	22	50	8337997-8488280	RP11-383G9
17p13.1	22	50	9474400-9663046	RP11-477N12
17p13.1	22	50	9732361-9907582	RP11-160N10
17p12	22	50	11132723-11344170	RP11-385G5
17p12	22	50	11228596-11386587	RP11-382G7
17p12	22	50	11228622-11407045	RP11-371L14
17p12	21	47.7273	11822404-11977742	RP11-245G1
17p12	20	45.4545	13035269-13110108	CTD-2164G7
17p12	19	43.1818	15770052-15929608	RP11-459E6
17p11.2	19	43.1818	16205935-16396010	RP11-404D6
17p11.2	19	43.1818	17473051-17658983	RP11-525O11
17p11.2	19	43.1818	18446576-18609740	RP11-138B14
17p11.2	17	38.6364	19614032-19748680	RP11-78O7
17p11.2	17	38.6364	19626362-19800213	RP11-369K5
17p11.2	17	38.6364	20012561-20185625	RP11-363P3
17p11.2	14	31.8182	20920671-21067317	RP11-405P10
17p11.2	14	31.8182	21262715-21262861	RP11-501E3
17p11.2	14	31.8182	21262715-21262861	RP11-533K20
17p11.2	14	31.8182	21262715-21262861	RP11-499E16
18q21.31	14	31.8182	52827602-53001195	RP11-517C2
18q21.31	14	31.8182	54008182-54172725	RP11-390D24
18q21.31	14	31.8182	54047080-54248389	RP11-375I18
18q21.31	14	31.8182	54168242-54168614	RP11-351E17
18q21.31	14	31.8182	54172548-54351467	RP11-439A16
18q21.31	14	31.8182	54172719-54353891	RP11-440O4
18q21.31	14	31.8182	54271785-54271975	RP11-492P16
18q21.31	14	31.8182	54427657-54598880	RP11-54O13
18q21.32	14	31.8182	54606213-54798693	RP11-394F21
18q21.32	14	31.8182	55027254-55215576	RP11-1061A13
18q21.32	14	31.8182	56921154-57014014	CTD-2290E21
18q21.33	14	31.8182	57104897-57183973	RP11-142O10
18q21.33	14	31.8182	58232698-58358564	CTD-2280O22
18q21.33	14	31.8182	58315138-58509373	RP11-389A7
18q21.33	14	31.8182	58927478-59074166	RP11-299P2
18q21.33	14	31.8182	59072807-59251248	RP11-307J9
18q21.33	14	31.8182	59089460-59248900	RP11-320G14
18q21.33	14	31.8182	59149641-59149880	RP11-389K19
18q21.33	14	31.8182	59285618-59482485	RP11-372F6
18q22.1	14	31.8182	60575593-60742826	RP11-10E14
18q22.1	16	36.3636	64108587-64299043	RP11-483E24
18q22.1	17	38.6364	64255685-64255806	RP11-474D13
18q22.2	17	38.6364	65589276-65752324	RP11-445K4
18q22.2	17	38.6364	65820695-66029026	RP11-448N4
18q22.3	17	38.6364	68594081-68771669	RP11-50N21
18q22.3	17	38.6364	68679345-68885189	RP11-465D16
18q22.3	17	38.6364	69555652-69737406	RP11-526E10
18q22.3	17	38.6364	69618786-69781727	RP11-478C9
18q22.3	17	38.6364	69686929-69902162	RP11-455M13
18q22.3	17	38.6364	69723080-69901038	RP11-448D14
18q22.3	17	38.6364	70841953-71016353	RP11-68I11
18q23	17	38.6364	71975634-72128356	RP11-94B19
18q23	17	38.6364	72080613-72261364	RP11-308P5
18q23	17	38.6364	72724103-72894584	RP11-321M2
18q23	17	38.6364	72814265-73027403	RP11-321I20
18q23	17	38.6364	72826142-72826522	RP11-311F14
18q23	17	38.6364	72826142-72826522	RP11-312H3
18q23	17	38.6364	74827334-75009199	RP11-344D12

## Sheet: Supplemental Table 3
HER2 amp vs not amp
Gain	Start	End	Genes (regions <15Mb)
6p25.2-p24.2	2.5	12.3	WRNIP1, SERPINB1, SERPINB9, SERPINB6, NQO2, RIPK1, BPHL, TUBB2A, TUBB2B, FAM50B, PRPF4B, PECI, CDYL, RPP40, FARS2, NRN1, F13A1, LY86, RREB1, SSR1, CAGE1, RIOK1, DSP, BMP6, TXNDC5, MUTED, EEF1E1, SLC35B3, OFCC1, TFAP2A, GCNT2, PAK1IP1, TMEM14C, TMEM14B, MAK, GCM2, ELOVL2, EFR1, NEDD9, HIVEP1
17q12	32.5	35.7	ACACA, TADA2L, DUSP14, AP1GBP1, DDX52, TCF2, TBC1D3, MRPL45, GPR179, SOCS7, ARHGAP23, MLLT6, PCGF2, PSMB3, PIP5K2B, CCDC49, RPL23, LASP1, PLXDC1, CACNB1, RPL19, STAC2, FBXL20, PPARBP,CRKRS, NEUROD2, PPP1R1B, STARD3, TCAP, PNMT, PERLD1, HER2, GRB7, ZNFN1A3, ZPBP2, GSDML, ORMDL3, GSDM1, PSMD3, CSF3, THRAP4, THRA, NR1D1, CASC3, RAPGEFL1, WIRE, CDC6
23p22.33-p11.3	3.6	43.4
Loss	Start	End
16q23.3-q24.1	83.7	84.5	PSF2, COX4NB, COX4I1, IRF8
18p11.31	6	6.9	ARHGAP28
Ductal vs Lobular
Gain	start	End	Genes
8q13.2-q21.13	68.2	78.2	ARFGEF1, CPA6, DEPDC2, SULF1, SLCO5A1, PRDM14, NCOA2, TRAM1, LACTB2, XKR9, EYA1, MSC, TRPA1, KCNB2, TERF1, RPL7, RDH10, STAU2, UBE2W, TCEB1, TMEM70, LY96, JPH1, GDAP1, PI15, CRISPLD1, HNF4G, ZFHX4, PXMP3
8q21.3-qtel	91.1	145
Loss	start	End	Genes
16q21-q22.1	57.5	66.1	CDH8, CDH11, CDH5, TK2, CKLF, CMTM1, CMTM2, CMTM3, CMTM4, DYNC1LI2, APPBP1, CA7, PDP2, CDH16, RRAD, FAM96B, CES2, CBFB, LIN10, TRADD, FBXL8, HSF4, NOL3, E2F4, ELMO3, LRRC29, FHOD1, SLC9A5, PLEKHG4, KCTD19, LRRC36, ZDHHC1, HSD11B2, AGRP
16q22.1	67.2	68.5	CDH3, CDH1, HAS3, CIRH1A, SNTB2, VPS4A, COG8, NIP7, TMED6, TERF2, CYB5B, NFAT5, NQO1, PSMD8BP1, WWP2

## Sheet: Supplemental Table 4
			Surgical sample vs prechemotherapy
Gain	Start	End	Genes (regions <15Mb)
4p13-4q13.1	41.2	62.8
11p15.5-11p15.2	0.4	14.7	SCGB1C1, ODF3, BET1L, RIC8A, SIRT3, PSMD13, NALP6, ATHL1, IFITM2, IFITM1, B4GALNT4, PKP3, SIGIRR, TMEM16J, PTDSS2, RNH1, HRAS, LRRC56, RASSF7, IRF7, MUCDHL, SCT, DRD4, DEAF1, TMEM80, EPS8L2, TALDO1, CEND1, SLC25A22, LRDD, RPLP2, PNPLA2, EFCAB4A, CD151, POLR2L, TSPAN4, CHID1, AP2A2, MUC6, MUC2, MUC5B, TOLLIP, BRSK2, MOB2, DUSP8, KRTAP5-2, KRTAP5-1, KRA52, KRTAP5-4, KRTAP5-5, KRTAP5-6, CTSD, SYT8, …
			OR56A4, OR56A1, O52L2, OR56B4, Q8NH77, Q8NGM6, OR52B2, OR52W1,CCKBR, PRKCDBP, SMPD1, APBB1, HPX, TRIM3, ARFIP2, FXC1, DNHD1, ILK, TAF10, TPP1, DCHS1, MRPL17, OR2AG2, OR2AG1, OR6A2, OR10A5, OR10A2, OR10A4, OR2D2, OR2D3, ZNF215, ZNF214, NALP14, SYT9, OLFML1, PPFIBP2, CYB5R2, OVCH2, OR5P2, OR5P3, OR5E1P, OR10A6, OR10A3, NALP10, EIF3S5, TUB, RIC3, RBTN1, STK33, TRIM66, RPL27A, ST5, ASCL3, TMEM9B, NRI…
12q13.3	55.2	56.5	BAZ2A, ATP5B, PTGES3, NACA, PRIM1, HSD17B6, RDH16, ADMR, ZBTB39, TAC3, MYO1A, NAB2, STAT6, LRP1, NXPH4, SHMT2, STAC3, R3HDM2, INHBC, INHBE, GLI1, ARHGAP9, MARS, DDIT3, MBD6, DCTN2 ,KIF5A ,PIP5K2C ,DTX3, SLC26A10, B4GALNT1, CENTG1, TSPAN31, CDK4, MARCH9, CYP27B1, METTL1, TSFM, AVIL
18p11.21	12.1	12.2	CIDEA
19q13.2	43.9	44.2	LGALS4, ECH1, HNRPL, SIRT2, NFKBIB, MRPS12, SARS2, FBXO17
